# Supplementary material for: Pixel-Level Clustering of Hematoxylin–Eosin-Stained Sections of Mouse and Human Biliary Tract Cancer
Source: Biomedicines. 2022 Dec 5;10(12):3133. doi: 10.3390/biomedicines10123133 (PMC9775647; doi:10.3390/biomedicines10123133)
Supplement: Supplementary file 1 [file biomedicines-10-03133-s001.zip]

Archive with 1 entries (1 files):
- biomedicines-1965824-supplementary.pdf
